# Supplementary material for: “Physical Activity Is Not the Answer to Everything, but It Is to a Lot”: Stakeholders’ Perceived Determinants of Implementing Physical Activity Interventions for Older Adults
Source: Geriatrics (Basel). 2024 Sep 4;9(5):113. doi: 10.3390/geriatrics9050113 (PMC11417720; doi:10.3390/geriatrics9050113)
Supplement: Supplementary file 1 [file geriatrics-09-00113-s001.zip]

Archive with 2 entries (2 files):
- Supplementary File S1 Interviewguide_02092024.pdf
- Supplementary File S2 codebook.pdf
